# Supplementary material for: ZNF384: A Potential Therapeutic Target for Psoriasis and Alzheimer’s Disease Through Inflammation and Metabolism
Source: Front Immunol. 2022 May 20;13:892368. doi: 10.3389/fimmu.2022.892368 (PMC9163351; doi:10.3389/fimmu.2022.892368)
Supplement: Supplementary Table 1 — Enriched KEGG pathways in GSEA analysis. [file Table_1.xlsx]

## Sheet: GSE41664
KEGG Pathways	ES	NES	p-value	FDR	FWER
HYPERTROPHIC_CARDIOMYOPATHY_HCM	-0.5407	-1.7909	0	0.0481	0.172
ARRHYTHMOGENIC_RIGHT_VENTRICULAR_CARDIOMYOPATHY_ARVC	-0.5286	-1.8028	0	0.0529	0.155
GAP_JUNCTION	-0.4771	-1.803	0.006	0.0705	0.155
FOCAL_ADHESION	-0.5038	-1.8181	0	0.0914	0.142
ECM_RECEPTOR_INTERACTION	-0.5672	-1.6783	0.004	0.1005	0.431
TIGHT_JUNCTION	-0.3734	-1.7079	0	0.1011	0.355
MELANOMA	-0.4416	-1.6889	0.002	0.1046	0.399
REGULATION_OF_ACTIN_CYTOSKELETON	-0.354	-1.6379	0	0.1095	0.538
DILATED_CARDIOMYOPATHY	-0.5846	-1.8592	0	0.1097	0.093
CALCIUM_SIGNALING_PATHWAY	-0.4104	-1.6594	0.004	0.1097	0.486
LONG_TERM_POTENTIATION	-0.3921	-1.6254	0.018	0.1134	0.578
GLYCOSAMINOGLYCAN_BIOSYNTHESIS_KERATAN_SULFATE	-0.61	-1.6408	0.01	0.1173	0.534
VASCULAR_SMOOTH_MUSCLE_CONTRACTION	-0.424	-1.5875	0.034	0.1353	0.66
MELANOGENESIS	-0.3942	-1.5963	0.012	0.1357	0.64
GLYCOSPHINGOLIPID_BIOSYNTHESIS_GANGLIO_SERIES	-0.649	-1.5796	0.006	0.137	0.687
BASAL_CELL_CARCINOMA	-0.4542	-1.5682	0.021	0.1393	0.708
GLYCOSAMINOGLYCAN_BIOSYNTHESIS_CHONDROITIN_SULFATE	-0.57	-1.5438	0.03	0.1586	0.755
LINOLEIC_ACID_METABOLISM	0.4783	1.5642	0.012	0.1708	0.696
P53_SIGNALING_PATHWAY	0.5393	1.7719	0.006	0.1796	0.214
GLYCOSPHINGOLIPID_BIOSYNTHESIS_LACTO_AND_NEOLACTO_SERIES	0.4558	1.5738	0.019	0.1818	0.677
T_CELL_RECEPTOR_SIGNALING_PATHWAY	0.4679	1.5974	0.046	0.193	0.633
CYTOSOLIC_DNA_SENSING_PATHWAY	0.5873	1.6183	0.008	0.1937	0.571
RIG_I_LIKE_RECEPTOR_SIGNALING_PATHWAY	0.5317	1.5841	0.02	0.1969	0.662
SPHINGOLIPID_METABOLISM	0.514	1.6024	0.016	0.202	0.616
CELL_CYCLE	0.5881	1.8143	0.002	0.2031	0.136
FOLATE_BIOSYNTHESIS	0.6216	1.4915	0.043	0.2097	0.848
TOLL_LIKE_RECEPTOR_SIGNALING_PATHWAY	0.4199	1.5031	0.038	0.2136	0.82
JAK_STAT_SIGNALING_PATHWAY	0.3571	1.4674	0.044	0.2167	0.879
DNA_REPLICATION	0.6616	1.6184	0.05	0.2177	0.571
APOPTOSIS	0.4021	1.4918	0.031	0.2191	0.846
OOCYTE_MEIOSIS	0.3719	1.6248	0.016	0.2333	0.546

## Sheet: GSE5281
KEGG Pathways	ES	NES	p-value	FDR	FWER
PYRUVATE_METABOLISM	-0.7159	-1.9419	0	0.0102	0.033
CYSTEINE_AND_METHIONINE_METABOLISM	-0.6316	-2.0051	0	0.0107	0.017
PROXIMAL_TUBULE_BICARBONATE_RECLAMATION	-0.6396	-1.9091	0.002	0.013	0.051
GLYOXYLATE_AND_DICARBOXYLATE_METABOLISM	-0.7746	-1.9471	0	0.0131	0.031
PYRIMIDINE_METABOLISM	-0.4932	-2.0157	0	0.0186	0.015
GLYCOLYSIS_GLUCONEOGENESIS	-0.5966	-1.8484	0	0.019	0.106
SNARE_INTERACTIONS_IN_VESICULAR_TRANSPORT	-0.5303	-1.8376	0.004	0.019	0.119
N_GLYCAN_BIOSYNTHESIS	-0.5243	-1.8199	0.002	0.0199	0.135
PENTOSE_PHOSPHATE_PATHWAY	-0.6102	-1.8101	0.011	0.0208	0.147
NITROGEN_METABOLISM	-0.5995	-1.853	0	0.0214	0.104
PURINE_METABOLISM	-0.4408	-1.858	0	0.0235	0.1
CITRATE_CYCLE_TCA_CYCLE	-0.76	-1.7854	0	0.0251	0.183
VIBRIO_CHOLERAE_INFECTION	-0.5197	-1.7883	0.007	0.0264	0.181
ARGININE_AND_PROLINE_METABOLISM	-0.5271	-1.758	0.008	0.0281	0.229
BUTANOATE_METABOLISM	-0.5577	-1.7618	0	0.029	0.227
HUNTINGTONS_DISEASE	-0.5439	-1.7685	0.023	0.0293	0.215
LYSOSOME	-0.4242	-1.7287	0	0.0371	0.287
FRUCTOSE_AND_MANNOSE_METABOLISM	-0.5998	-1.7171	0.008	0.0387	0.309
PARKINSONS_DISEASE	-0.6976	-1.7068	0.024	0.0404	0.333
PATHOGENIC_ESCHERICHIA_COLI_INFECTION	-0.5167	-1.7012	0.009	0.0407	0.348
VALINE_LEUCINE_AND_ISOLEUCINE_DEGRADATION	-0.5487	-1.6911	0.019	0.0417	0.373
PROTEASOME	-0.7998	-1.6861	0.002	0.0417	0.385
ALANINE_ASPARTATE_AND_GLUTAMATE_METABOLISM	-0.5694	-1.6943	0.016	0.0423	0.365
RNA_POLYMERASE	-0.544	-1.682	0.008	0.0423	0.398
OXIDATIVE_PHOSPHORYLATION	-0.6663	-1.654	0.046	0.0455	0.471
NUCLEOTIDE_EXCISION_REPAIR	-0.523	-1.6463	0.016	0.0458	0.492
SPLICEOSOME	-0.5704	-1.6542	0.022	0.0471	0.471
OOCYTE_MEIOSIS	-0.4123	-1.6578	0.002	0.0475	0.463
AMINO_SUGAR_AND_NUCLEOTIDE_SUGAR_METABOLISM	-0.4912	-1.6586	0.01	0.0488	0.461
GLUTATHIONE_METABOLISM	-0.4975	-1.6608	0.013	0.0498	0.456
PORPHYRIN_AND_CHLOROPHYLL_METABOLISM	-0.5301	-1.6146	0.017	0.0561	0.578
ENDOCYTOSIS	-0.3774	-1.6198	0.007	0.0567	0.565
CARDIAC_MUSCLE_CONTRACTION	-0.4743	-1.6168	0.029	0.0568	0.576
TERPENOID_BACKBONE_BIOSYNTHESIS	-0.6552	-1.6084	0.026	0.0579	0.592
PHENYLALANINE_METABOLISM	-0.571	-1.5973	0.03	0.0605	0.626
VASOPRESSIN_REGULATED_WATER_REABSORPTION	-0.4649	-1.5991	0.038	0.0612	0.622
RNA_DEGRADATION	-0.4889	-1.5776	0.02	0.0693	0.684
VALINE_LEUCINE_AND_ISOLEUCINE_BIOSYNTHESIS	-0.6735	-1.5795	0.033	0.0701	0.678
EPITHELIAL_CELL_SIGNALING_IN_HELICOBACTER_PYLORI_INFECTION	-0.3665	-1.5359	0.024	0.0889	0.769
FATTY_ACID_METABOLISM	-0.4815	-1.5316	0.046	0.0896	0.779
BASE_EXCISION_REPAIR	-0.4941	-1.5385	0.027	0.0897	0.764
THYROID_CANCER	-0.4333	-1.5011	0.028	0.1026	0.824
WNT_SIGNALING_PATHWAY	-0.3115	-1.4679	0.011	0.1267	0.881
PPAR_SIGNALING_PATHWAY	-0.3733	-1.4271	0.046	0.1547	0.927
PROGESTERONE_MEDIATED_OOCYTE_MATURATION	-0.3087	-1.3615	0.039	0.1933	0.973
